# Supplementary material for: Settings matter: a scoping review on parameters in robot-assisted gait therapy identifies the importance of reporting standards
Source: J Neuroeng Rehabil. 2022 Apr 22;19:40. doi: 10.1186/s12984-022-01017-3 (PMC9034544; doi:10.1186/s12984-022-01017-3)
Supplement: Supplementary file 3 — Additional file 3. Information about Settings and Scores per study. Scores from 0 to 2 are marked as red. This group consists of papers that contain a very limited amount of information. In yellow are scores from 3 to 6. These papers report on minimal and/or maximal parameters or the goals that therapists pursue. In green, papers scored with 7–8 are marked. These papers report the actual therapy parameters in a way that they could potentially be used for a meta-analysis. [file 12984_2022_1017_MOESM3_ESM.xlsx]

## Sheet: Sheet1
Study Identification			Study Information					Reporting of Lokomat Therapy															Reporting Evaluation - Gait Speed					Reporting Evaluation - Body Weight Support					Reporting evaluation - Robotic Assistance
Title	First Author	Year	Population	Sample Size	Study Design	Type of Publication	Parameter Priority Order	Duration	Minimal Speed	Maximal Speed	Speed Strategy	Actual speed Reported	Maximal BWS	Minimal BWS	BWS Strategy	Actual BWS reported	Maximal GF	Minimal GF	GF Strategy	Actual GF reported	Path Control	FreeD	GS Setting	GS Strategy	GS Value	GS Reported	GS Total	BWS Setting	BWS Strategy	BWS Value	BWS Reported	BWS Total	RA Setting	RA Strategy	RA Value	RA Reported	RA Total
Lokomat Training, Cervical versus Thoracic Spinal Cord Injuries: Comparative Study	Alcobendas-Maestro	2013	SCI	70	Prospective Cohort	Conference Paper	Not Reported	Not Reported	Not Reported	Not Reported	Not Reported	Not Reported	Not Reported	Not Reported	Not Reported	Not Reported	Not Reported	Not Reported	Not Reported	Not Reported	Not Reported	Not Reported	0	0	0	0	0	0	0	0	0	0	0	0	0	0	0
Lokomat Robotic-Assisted Versus Overground Training Within 3 to 6 Months of Incomplete Spinal Cord Lesion: Randomized Controlled Trial	Alcobendas-Maestro	2012	SCI	80	RCT	Journal Publication	Not Reported	30min	comfortable walking speed	comfortable walking speed	comf	Not Reported	0.6	0.25	decrease	Not Reported	Not Reported	Not Reported	Not Reported	Not Reported	Not Reported	Not Reported	1	0	0	0	1	1	1	2	0	4	0	0	0	0	0
Lessons learned from conducting a pragmatic, randomized, crossover trial on robot-assisted gait training in children with cerebral palsy (PeLoGAIT)	Ammann-Reiffer	2020	Children, CP	12	RCT (stopped)	Journal Publication	Not Reported	39:45 (4:50) (15:52-47:00)	Not Reported	Not Reported	Not Reported	1.4km/h (1.2)	0.78	0	decrease	0.27	1	0.55	decrease	94% (4)	Not Reported	Not Reported	1	0	0	2	3	1	0	0	2	3	1	0	0	2	3
Comparison of the effectiveness of partial body weight-supported treadmill exercises, robotic-assisted treadmill exercises, and anti-gravity treadmill exercises in spastic cerebral palsy	Aras	2019	Children, CP	29	RCT	Journal Publication	Not Reported	45min	overground walking speed	maximum tolerated	increase	Not Reported	0.6	Not Reported	Not Reported	Not Reported	Not Reported	Not Reported	Not Reported	Not Reported	Not Reported	Not Reported	1	1	1	0	3	1	1	2	0	4	0	0	0	0	0
Comparison of the effects on dynamic balance and aerobic capacity between objective and subjective methods of high-intensity robot-assisted gait training in chronic stroke patients: a randomized controlled trial	Bae	2017	Stroke	34	RCT	Journal Publication	simultaneous	30min	1.2km/h	maximum tolerated	increase	Not Reported	0.4	fixed	fixed	0.4	1	0	decrease	Not Reported	Not Reported	Not Reported	1	1	1	0	3	1	1	2	0	4	1	1	2	0	4
Effects of robot-assisted gait training on spatiotemporal gait parameters and balance in patients with chronic stroke: A randomized controlled pilot trial	Bang	2016	Stroke	18	RCT (pilot)	Journal Publication	Hidler, 2009	60min	1.6km/h	1.6km/h	fixed	fixed	0.4	Not Reported	Not Reported	Not Reported	Not Reported	Not Reported	Not Reported	Not Reported	Not Reported	Not Reported	1	1	1	0	3	1	1	1	0	3	0	0	0	0	0
A Comparative Study of Conventional Physiotherapy versus Robot-Assisted Gait Training Associated to Physiotherapy in Individuals with Ataxia after Stroke	Belas dos Santos	2018	Stroke	19	RCT	Journal Publication	Not Reported	60min	1km/h	1.5km/h	Not Reported	Not Reported	0.5	0.1	Not Reported	Not Reported	Not Reported	Not Reported	Not Reported	Not Reported	Not Reported	Not Reported	0	0	0	0	0	0	0	0	0	0	0	0	0	0	0
Robotically-driven orthoses exert proximal-to-distal differential recovery on the lower limbs in children with hemiplegia, early after acquired brain injury	Beretta	2018	Children, hemiplegic	29	Prospective Cohort	Journal Publication	Not Reported	45min	1.5km/h	1.5km/h	fixed	fixed	0.5	Not Reported	decrease	Not Reported	1	Not Reported	decrease	Not Reported	Not Reported	Not Reported	1	1	1	2	5	1	1	1	2	5	1	1	2	2	6
Combined robotic-aided gait training and physical therapy improve functional abilities and hip kinematics during gait in children and adolescents with acquired brain injury	Beretta	2015	Children, ABI	23	Prospective Cohort	Journal Publication	Not Reported	45min	1.5km/h	1.5km/h	fixed	fixed	0.5	Not Reported	decrease	Not Reported	1	Not Reported	decrease	Not Reported	Not Reported	Not Reported	1	1	1	0	3	1	1	2	0	4	1	1	2	0	4
Effect of Robot-Assisted Gait Training in a Large Population of Children With Motor Impairment Due to Cerebral Palsy or Acquired Brain Injury	Beretta	2020	Children, CP & ABI	182	retrospective cohort	Journal Publication	Not Reported	45min	Not Reported	Not Reported	Not Reported	Not Reported	0.5	Not Reported	decrease	Not Reported	1	Not Reported	decrease	Not Reported	Not Reported	Not Reported	1	0	0	0	1	1	1	1	0	3	1	1	1	0	3
Robot-assisted gait training to reduce pusher behavior	Bergmann	2018	Stroke	38	RCT	Journal Publication	Not Reported	60min	2km/h	progressive, Not Reported	increase	Not Reported	0.5	Not Reported	Not Reported	Not Reported	1	1	fixed	1	Not Reported	Not Reported	1	0	1	1	3	1	0	1	1	3	1	0	1	0	2
Robotic gait training improves motor skills and quality of life in hereditary spastic paraplegia	Bertolucci	2015	Children, CP	13	Prospective Cohort	Journal Publication	Not Reported	modified	comfortable walking speed	comfortable walking speed	comf	Not Reported	0.4	0.4	fixed	0.4	1	0.75	decrease	Not Reported	Not Reported	Not Reported	1	1	0	0	2	1	1	1	0	3	1	1	2	0	4
The Effectiveness of Robot- vs. Virtual Reality-Based Gait Rehabilitation: A Propensity Score Matched Cohort	Biffi	2021	Children, ABI	70	Retrospective Cohrot	Journal Publication	Not Reported	45min	individual	individual	Not Reported		0.5	Not Reported	decrease	Not Reported	1	Not Reported	decrease	Not Reported	Not Reported	Not Reported	1	0	0	0	1	1	1	1	0	3	1	1	1	0	3
Robotergestützte Laufbandtherapie für Kinder mit zentralen Gangstörungen	Borggraefe	2007	Children, CP	24	Prospective Cohort	Journal Publication	Not Reported	Not Reported	Not Reported	Not Reported	Not Reported	Not Reported	Not Reported	Not Reported	Not Reported	Not Reported	Not Reported	Not Reported	Not Reported	Not Reported	Not Reported	Not Reported	0	0	0	0	0	0	0	0	0	0	0	0	0	0	0
Robotic-assisted treadmill therapy improves walking and standing performance in children and adolescents with cerebral palsy	Borggraefe	2010	Children, CP	20	Prospective Cohort	Journal Publication	Not Reported	max 50min	1.1km/h	1.8km/h	increase	Not Reported	1	Not Reported	decrease	Not Reported	individual	individual	Not Reported	Not Reported	Not Reported	Not Reported	1	1	2	2	6	1	1	1	0	3	1	1	2	2	6
The order of gait training, including Lokomat and physiotherapy, do not influence gait symmetry in subacute ambulatory persons with stroke	Brincks	2011	Stroke	13	crossover RCT	Journal Publication	BWS, GS, GF	Not Reported	Not Reported	progressive, Not Reported	increase	Not Reported	Not Reported	Not Reported	decrease	Not Reported	individual	individual	decrease	Not Reported	Not Reported	Not Reported	1	1	0	0	2	1	1	0	0	2	1	1	0	0	2
The role of virtual reality in improving motor performance as revealed by EEG: a randomized clinical trial	Calabrò	2017	Stroke	24	RCT, all Lokomat	Journal Publication	Not Reported	Not Reported	Not Reported	1.8km/h	increase	fixed	Not Reported	Not Reported	Not Reported	Not Reported	0.3	0.3	fixed	0.3	Not Reported	Not Reported	1	1	2	0	4	0	0	0	0	0	1	1	1	0	3
Nabiximols plus robotic assisted gait training in improving motor performances in people with Multiple Sclerosis.	Calabrò	2020	MS	20	RCT, all Lokomat	Journal Publication	simultaneous	Not Reported	1km/h	Not Reported	increase	fixed scheme	1	0.5	decrease	Graph in Paper	1	0.2	decrease	Graph in Paper	Not Reported	Not Reported	1	1	1	2	5	1	1	2	2	6	1	0	1	2	4
Robotic gait training in multiple sclerosis rehabilitation: Can virtual reality make the difference? Findings from a randomized controlled trial	Calabrò	2017	MS	40	RCT	Journal Publication	BWS	Not Reported	comfortable walking speed	comfortable walking speed	comf	Not Reported	0.7	0.2	Not Reported	Not Reported	Not Reported	Not Reported	Not Reported	Not Reported	Not Reported	Not Reported	1	0	0	0	1	1	1	2	0	4	0	0	0	0	0
Robotic Gait Training Is not Superior to Conventional Treadmill Training in Parkinson Disease	Carda	2012	Parkinson Syndromes	30	RCT	Journal Publication	GS & BWS	Not Reported	1.5km/h	3km/h	increase	fixed scheme	0.5	0.3	Not Reported	scheme	Not Reported	Not Reported	Not Reported	Not Reported	Not Reported	Not Reported	1	1	2	0	4	1	1	2	0	4	0	0	0	0	0
Effects of robot-assisted gait training on cardiopulmonary fitness in subacute stroke patients: a randomized controlled study	Chang	2012	Stroke	37	RCT	Journal Publication	BWS, GS & GF	40min	1.2km/h	2.6km/h	increase	Not Reported	0.4	0	Not Reported	Not Reported	1	0.1	decrease	Not Reported	Not Reported	Not Reported	1	1	2	0	4	1	1	2	0	4	1	1	2	0	4
Effect of low dose robotic-gait training on walking capacity in children and adolescents with cerebral palsy	Cherni	2020	Children, CP	24	Prospective Cohort	Journal Publication	simultaneous	Not Reported	1.2km/h	maximum tolerated	increase	1.8km/h	0.5	Not Reported	decrease	47.4% - 21.6%	individual	individual	Not Reported	100% - 64.5%	Not Reported	Not Reported	1	1	0	3	5	1	1	1	3	6	1	1	1	3	6
Effect of EMG-biofeedback robotic-assisted body weight supported treadmill training on walking ability and cardiopulmonary function on people with subacute spinal cord injuries – a randomized controlled trial	Cheung	2019	SCI	16	RCT	Journal Publication	GF	30min	comfortable walking speed	comfortable walking speed	comf	Not Reported	0.4	0.4	fixed	0.4	individual	individual	Not Reported	Not Reported	Not Reported	Not Reported	1	1	0	0	2	1	1	2	4	8	1	0	0	0	1
Evaluation of robotic-assisted locomotor training outcomes at a rehabilitation centre in Singapore.	Chin	2010	ABI	23	retrospective cohort	Journal Publication	Not Reported	15min then increased to up to 45min	Not Reported	progressive, Not Reported	increase	Not Reported	0.5	Not Reported	decrease	Not Reported	Not Reported	Not Reported	decrease	Not Reported	Not Reported	Not Reported	1	1	0	0	2	1	1	1	0	3	1	1	0	0	2
Robot-assisted gait training improves motor performances and modifies Motor Unit firing in poststroke patients	Chisari	2015	Stroke	16	Prospective Cohort	Journal Publication	BWS, GF	Not Reported	comfortable walking speed	comfortable walking speed	comf	Graph	0.4	Not Reported	decrease	Graph	1	Not Reported	decrease	Graph in Paper	Not Reported	Not Reported	1	0	0	2	3	1	1	1	2	5	1	1	2	2	6
Effects of robot-assisted gait training on the balance and gait of chronic stroke patients: focus on dependent ambulators	Cho	2015	Stroke	20	crossover RCT	Journal Publication	BWS & GF	30min	1km/h	1.8km/h	comf	Not Reported	0.4	Not Reported	decrease	scheme	1	Not Reported	decrease	Not Reported	Not Reported	Not Reported	1	1	1	0	3	1	1	1	0	3	1	1	0	0	2
Effectiveness of robotic-assisted gait training in stroke rehabilitation: A retrospective matched control study	Chung	2017	Stroke	14	retrospective cohort	Journal Publication	BWS & GF	30min	1km/h	1.5km/h	comf	fixed	Not Reported	Not Reported	decrease	Not Reported	individual	individual	Not Reported	Not Reported	Not Reported	Not Reported	1	1	1	0	3	1	1	0	0	2	0	0	0	0	0
Rehabilitation in progressive supranuclear palsy: Effectiveness of two multidisciplinary treatments	Clerici	2017	Parkinson Syndromes	12	RCT	Journal Publication	Not Reported	20min	2.5km/h	maximum tolerated	increase	Not Reported	Not Reported	Not Reported	Not Reported	Not Reported	Not Reported	Not Reported	Not Reported	Not Reported	Not Reported	Not Reported	1	1	1	0	3	0	0	0	0	0	0	0	0	0	0
Brain stimulation paired with novel locomotor training with robotic gait orthosis in chronic stroke: A feasibility study	Danzl	2013	Stroke	8	RCT (pilot)	Journal Publication	Not Reported	20-40min	comfortable walking speed	reduced	decrease	Not Reported	0.5	0.2	Not Reported	Not Reported	individual	individual	Not Reported	Not Reported	Not Reported	Not Reported	1	1	0	0	2	1	1	2	0	4	1	1	0	0	2
Hemorrhagic versus ischemic stroke: Who can best benefit from blended conventional physiotherapy with robotic-assisted gait therapy?	Dierick	2017	Stroke	40	RCT	Journal Publication	simultaneous	30min	1km/h	3km/h	increase	Not Reported	0.4	Not Reported	Not Reported	scheme	individual	individual	decrease	Not Reported	Not Reported	Not Reported	1	1	2	2	6	1	1	2	2	6	1	1	2	2	6
Assessment of the impact of orthotic gait training on balance in children with cerebral palsy.	Druzbicki	2010	Children, CP	26	RCT	Journal Publication	Not Reported	45min	Not Reported	Not Reported	Not Reported	Not Reported	Not Reported	Not Reported	Not Reported	Not Reported	Not Reported	Not Reported	Not Reported	Not Reported	Not Reported	Not Reported	0	0	0	0	0	0	0	0	0	0	0	0	0	0	0
Functional effects of robotic-assisted locomotor treadmill thearapy in children with cerebral palsy	Druzbicki	2013	Children, CP	52	RCT	Journal Publication	Not Reported	45min	Not Reported	Not Reported	Not Reported	Not Reported	Not Reported	Not Reported	Not Reported	Not Reported	Not Reported	Not Reported	Not Reported	Not Reported	Not Reported	Not Reported	0	0	0	0	0	0	0	0	0	0	0	0	0	0	0
Facilitatory effects of anti-spastic medication on robotic locomotor training in people with chronic incomplete spinal cord injury	Duffel	2015	SCI	48	RCT, all Lokomat	Journal Publication	Not Reported	30-45min	Not Reported	Not Reported	Not Reported	Not Reported	minimum tolerated	minimum tolerated	decrease	Not Reported	Not Reported	Not Reported	Not Reported	Not Reported	Not Reported	Not Reported	0	0	0	0	0	1	1	0	0	2	0	0	0	0	0
Variability in responsiveness to interventions in people with spinal cord injury: Do some respond better than others?	Duffel	2014	SCI	49	RCT	Conference Paper	Not Reported	30-45min	Not Reported	Not Reported	Not Reported	Not Reported	Not Reported	Not Reported	Not Reported	Not Reported	Not Reported	Not Reported	Not Reported	Not Reported	Not Reported	Not Reported	1	1	0	0	2	1	1	1	0	3	0	0	0	0	0
A Comparative Study of Conventional Physiotherapy Versus Robotic Training Combined with Physiotherapy in Patients with Stroke	Dundar	2014	Stroke	36	retrospective cohort	Journal Publication	BWS	35-40min	0km/h	maximum tolerated	increase	Not Reported	0.5	Not Reported	decrease	Not Reported	Not Reported	Not Reported	Not Reported	Not Reported	Not Reported	Not Reported	1	1	0	0	2	1	1	1	0	3	0	0	0	0	0
A Randomized Comparative Study of Manually Assisted Versus Robotic-Assisted Body Weight Supported Treadmill Training in Persons With a Traumatic Brain Injury	Esquenazi	2013	ABI	16	RCT	Journal Publication	GS & GF	45min	overground walking speed	progressive, Not Reported	increase	Not Reported	0.2	0.1	Not Reported	Not Reported	1	0.4	decrease	Not Reported	Not Reported	Not Reported	1	1	0	0	2	1	1	0	0	2	1	1	0	0	2
A Comparison of Locomotor Therapy Interventions: Partial-Body Weight−Supported Treadmill, Lokomat, and G-EO Training in People With Traumatic Brain Injury	Esquenazi	2017	ABI	22	RCT	Journal Publication	GS & GF	45min	overground walking speed	progressive, Not Reported	increase	Not Reported	0.2	0.1	Not Reported	Not Reported	1	0.4	decrease	Not Reported	Not Reported	Not Reported	1	1	0	0	2	1	1	2	0	4	1	1	2	0	4
Influence of a Locomotor Training Approach on Walking Speed and Distance in People With Chronic Spinal Cord Injury: A Randomized Clinical Trial	Field-Fote	2011	SCI	74	RCT	Journal Publication	GS	Not Reported	Not Reported	maximum tolerated	increase	Not Reported	0.3	Not Reported	decrease	Not Reported	1	1	fixed	Not Reported	Not Reported	Not Reported	1	1	0	0	2	1	1	1	0	3	1	1	2	4	8
Motor and psychosocial impact of robot-assisted gait training in a real-world rehabilitation setting: A pilot study	Fundarò	2018	Parkinson Syndromes	39	Prospective Cohort	Journal Publication	simultaneous	30min	comfortable walking speed	comfortable walking speed	comf	4.3km/h - 5.7km/h	0.5	Not Reported	decrease	-14% (9.5)	1	Not Reported	decrease	-13.1% (10.7)	Not Reported	Not Reported	1	1	0	1	3	1	0	1	1	3	1	0	1	1	3
Self-selected speed gait training in Parkinson's disease: robot-assisted gait training with virtual reality versus gait training on the ground	Fundarò	2019	Parkinson Syndromes	10	retrospective cohort	Journal Publication	GS	30min	comfortable walking speed	comfortable walking speed	comf	1.4km/h - 1.8km/h	0.3	0.3	fixed	0.3	0.8	0.8	fixed	0.8	Not Reported	Not Reported	1	1	0	2	4	1	1	1	0	3	1	1	1	0	3
Robotic-assisted gait training in Parkinson's disease: a three-month follow-up randomized clinical trial	Furnari	2017	Parkinson Syndromes	54	RCT	Journal Publication	BWS	Not Reported	1km/h	2km/h	increase	Not Reported	0.8	Not Reported	decrease	Not Reported	Not Reported	Not Reported	Not Reported	Not Reported	Not Reported	Not Reported	1	1	2	0	4	1	1	1	0	3	0	0	0	0	0
Isometric hip and knee torque measurements as an outcome measure in robot assisted gait training	Galen	2014	SCI	18	Prospective Cohort	Journal Publicatio	GS & BWS	20min up to 37min	Not Reported	2.5km/h	increase	1.6km/h - 2.1km/h	0.6	Not Reported	decrease	74.2%(9) - 48.8%(10)	Not Reported	Not Reported	Not Reported	Not Reported	Not Reported	Not Reported	1	1	2	0	4	1	1	1	0	3	0	0	0	0	0
Effect of Parathyroid Hormone Combined With Gait Training on Bone Density and Bone Architecture in People With Chronic Spinal Cord Injury	Gordon	2013	SCI	12	Prospective Cohort	Journal Publication	simultaneous	20-45min	slow treadmill speed	slow treadmill speed	Not Reported	Not Reported	0.8	0.7	0,80.0,70	Not Reported	individual	individual	Not Reported	Not Reported	Not Reported	Not Reported	1	1	1	2	5	1	1	1	2	5	0	0	0	0	0
Robotically assisted treadmill exercise training for improving peak fitness in chronic motor incomplete spinal cord injury: A randomized controlled trial	Gorman	2014	SCI	18	RCT	Journal Publication	GS, BWS, GF	45min	1.5km/h	3km/h	increase	Not Reported	Not Reported	Not Reported	decrease	Not Reported	1	Not Reported	decrease	Not Reported	Not Reported	Not Reported	1	1	0	0	2	1	1	1	0	3	1	0	0	0	1
Multicenter Randomized Clinical Trial Evaluating the Effectiveness of the Lokomat in Subacute Stroke	Hidler	2009	Stroke	72	RCT	Journal Publication	Not Reported	20-40min	Not Reported	Not Reported	Not Reported	Not Reported	Not Reported	Not Reported	Not Reported	Not Reported	Not Reported	Not Reported	Not Reported	Not Reported	Not Reported	Not Reported	1	1	2	0	4	1	1	0	0	2	1	1	1	0	3
Effect of robotic gait training on cardiorespiratory system in incomplete spinal cord injury	Hoekstra	2013	SCI	10	Prospective Cohort	Journal Publication	GS & BWS	30min	2km/h	maximum tolerated	increase	fixed scheme	0.4	Not Reported	decrease	25%(6.7)	Not Reported	Not Reported	Not Reported	Not Reported	Not Reported	Not Reported	0	0	0	0	0	0	0	0	0	0	0	0	0	0	0
Enhanced Gait-Related Improvements After Therapist- Versus Robotic-Assisted Locomotor Training in Subjects With Chronic Stroke	Hornby	2008	Stroke	48	RCT	Journal Publication	Not Reported	30min	Not Reported	maximum tolerated	increase	Not Reported	0.3	Not Reported	decrease	Not Reported	individual	individual	Not Reported	Not Reported	Not Reported	Not Reported	1	1	1	0	3	1	1	1	1	4	0	0	0	0	0
Effects of locomotion training with assistance of a robot-driven gait orthosis in hemiparetic patients after stroke: A randomized controlled pilot study	Husemann	2007	Stroke	30	RCT	Journal Publication	BWS	30min	1km/h	progressive, Not Reported	increase	Not Reported	0.5	Not Reported	decrease	Not Reported	Not Reported	Not Reported	Not Reported	Not Reported	Not Reported	Not Reported	1	1	0	0	2	1	1	1	0	3	1	0	0	0	1
Improved Gait Speed After Robot-Assisted Gait Training in Patients With Motor Incomplete Spinal Cord Injury: A Preliminary Study	Hwang	2017	SCI	29	Prospective Cohort	Journal Publication	Not Reported	45min	Not Reported	Not Reported	Not Reported	Not Reported	Not Reported	Not Reported	Not Reported	Not Reported	Not Reported	Not Reported	Not Reported	Not Reported	Not Reported	Not Reported	1	1	1	0	3	1	1	1	0	3	0	0	0	0	0
Clinical, neurological, and neurophysiological evaluation of the efficiency of motor rehabilitation in children with cerebral palsy using robotic mechanotherapy and transcutaneous electrical stimulation of the spinal cord	Ikoeva	2016	Children, CP	26	RCT	Journal Publication	Not Reported	30min	1km/h	3km/h	increase	Not Reported	0.8	0.3	0,80.0,30	Not Reported	1	0.4	decrease	Not Reported	Not Reported	Not Reported	0	0	0	0	0	0	0	0	0	0	0	0	0	0	0
Effects of integrating rhythmic arm swing into robot-assisted walking in patients with subacute stroke: a randomized controlled pilot study	Kang	2018	Stroke	20	RCT	Journal Publication	GS, GF, BWS	increased up to 35-40min	1.5km/h	3.2km/h	increase	Not Reported	Not Reported	Not Reported	decrease	Not Reported	1	Not Reported	decrease	Not Reported	Not Reported	Not Reported	1	1	2	0	4	1	1	2	0	4	1	1	2	0	4
Over-ground and robotic-assisted locomotor training in adults with chronic stroke: a blinded randomized clinical trial	Kelley	2013	Stroke	11	RCT	Journal Publication	GS, BWS & GF	30min	Not Reported	3km/h	increase	Not Reported	0.5	Not Reported	decrease	Not Reported	1	0.2	decrease	Not Reported	Not Reported	Not Reported	1	1	2	0	4	1	1	0	0	2	1	1	1	0	3
Robot-assisted gait training for balance and lower extremity function in patients with infratentorial stroke: a single-blinded randomized controlled trial	Kim	2019	Stroke	19	RCT	Journal Publication	Not Reported	30min	1.1km/h	1.7km/h	Not Reported	Not Reported	1	Not Reported	decrease	Not Reported	individual	individual	Not Reported	Not Reported	Not Reported	Not Reported	1	1	1	0	3	1	1	1	0	3	1	1	2	0	4
The effect of patient-specific factors on responsiveness to robot-assisted gait training in patients with bilateral spastic cerebral palsy	Klobucka	2021	Children, CP	97	Prospective Cohort	Journal Publication	Not Reported	30min	1.2km/h	1.8km/h	Not Reported	1.39km/h (0.18)	individual	individual	Not Reported	Not Reported	individual	individual	Not Reported	Not Reported	Not Reported	Not Reported	1	1	2	1	5	1	0	0	0	1	1	0	0	0	1
Effect of robot-assisted gait training on motor functions in adolescent and young adult patients with bilateral spastic cerebral palsy: A randomized controlled trial	Klobucká	2020	Children, CP	47	RCT	Journal Pulication	Not Reported	1h	1.6km/h	2km/h	fixed	fixed	0.6	0.4	Not Reported	Not Reported	Not Reported	Not Reported	Not Reported	Not Reported	Not Reported	Not Reported	1	1	2	0	4	1	1	1	0	3	1	0	0	0	1
Functional reorganization of soleus H-reflex modulation during stepping after robotic-assisted step training in people with complete and incomplete spinal cord injury	Knikou	2013	SCI	14	Prospective Cohort	Journal Publication	Not Reported	20min	2km/h	2km/h	fixed	fixed	0.5	0.5	fixed	0.5	1	1	fixed	1	Not Reported	Not Reported	1	1	2	0	4	1	1	2	0	4	0	0	0	0	0
Immediate effectiveness of single-session therapeutic interventions in pusher behaviour	Krewer	2013	Stroke	25	single-session effects	Journal Publication	GS & GF	30-45min	1.5km/h	3km/h	increase	Not Reported	Not Reported	Not Reported	Not Reported	Not Reported	1	0.2	Not Reported	Not Reported	Not Reported	Not Reported	1	1	2	4	8	1	1	2	4	8	1	1	2	4	8
Robotic-assisted locomotor training enhances ankle performance in adults with incomplete spinal cord injury	Krishnan	2016	SCI	32	Prospective Cohort	Jouranl Publication	Not Reported	30-45min	Not Reported	Not Reported	Not Reported	Not Reported	Not Reported	Not Reported	Not Reported	Not Reported	Not Reported	Not Reported	Not Reported	Not Reported	Not Reported	Not Reported	1	1	2	0	4	0	0	0	0	0	1	1	2	0	4
Placebo-controlled study of rTMS combined with Lokomat® gait training for treatment in subjects with motor incomplete spinal cord injury	Kumru	2016	SCI	45	RCT, all Lokomat	Journal Publication	Not Reported	30min	Not Reported	Not Reported	Not Reported	Not Reported	Not Reported	Not Reported	Not Reported	Not Reported	Not Reported	Not Reported	Not Reported	Not Reported	Not Reported	Not Reported	0	0	0	0	0	0	0	0	0	0	0	0	0	0	0
tDCS does not enhance the effects of robot-assisted gait training in patients with subacute stroke	Kumru (2)	2016	SCI	24	RCT,all Lokomat	Journal Publication	simultaneous	45min	1.5km/h	4km/h	Not Reported	Not Reported	0.3	Not Reported	decrease	Not Reported	1	Not Reported	decrease	Not Reported	Yes	Not Reported	0	0	0	0	0	0	0	0	0	0	0	0	0	0	0
Prediction of robotic neurorehabilitation functional ambulatory outcome in patients with neurological disorders	Kuo	2021	mixed	139	Retrospective Cohort	Journal Publication	Not Reported	special case	Not Reported	Not Reported	Not Reported	Not Reported	Not Reported	Not Reported	Not Reported	Not Reported	Not Reported	Not Reported	Not Reported	Not Reported	Not Reported	Not Reported	1	1	0	0	2	1	1	0	0	2	1	1	0	0	2
Strength training versus robot-assisted gait training after incomplete spinal cord injury: a randomized pilot study in patients depending on walking assistance	Labruyère	2014	SCI	9	RCT (pilot)	Journal Publication	Resistance	45min	1km/h	maximum tolerated	increase	1.6km/h - 1.9km/h	Not Reported	Not Reported	decrease	25.2%(14) - 12.9% (6.8)	Not Reported	Not Reported	Not Reported	Not Reported	Not Reported	Not Reported	1	1	1	0	3	1	1	1	0	3	1	1	0	0	2
Training with robot-applied resistance in people with motor-incomplete spinal cord injury: Pilot study	Lam	2015	SCI	15	RCT (pilot)	Journal Publication	Not Reported	Not Reported	Not Reported	Not Reported	Not Reported	Not Reported	Not Reported	Not Reported	Not Reported	Not Reported	Not Reported	Not Reported	Not Reported	Not Reported	Not Reported	Not Reported	1	1	1	1	4	1	1	0	1	3	1	1	0	0	2
Beneficial Effects of Robot-Assisted Gait Training on Functional Recovery in Women after Stroke: A Cohort Study	Lamberti	2021	Stroke	236	Retrospective Cohort	Journal Publication	Not Reported	30min	individual	individual	Not Reported	Not Reported	0.5	Not Reported	decrease	Not Reported	1	Not Reported	decrease	Not Reported	Not Reported	Not Reported	1	1	0	0	2	1	1	1	0	3	1	1	1	0	3
Comparisons between Locomat and Walkbot robotic gait training regarding balance and lower extremity function among non-ambulatory chronic acquired brain injury survivors	Lee	2021	ABI	62	RCT	Journal Publication	Not Reported	30min	Not Reported	Not Reported	Not Reported	Not Reported	Not Reported	Not Reported	Not Reported	Not Reported	Not Reported	Not Reported	Not Reported	Not Reported	Not Reported	Not Reported	1	0	0	0	1	1	0	0	0	1	1	0	0	0	1
tDCS does not enhance the effects of robot-assisted gait training in patients with subacute stroke	Leon	2017	Stroke	50	RCT, all Lokomat	Journal Publication	Not Reported	30min	Not Reported	3km/h	Not Reported	Not Reported	0.4	Not Reported	decrease	Not Reported	Not Reported	Not Reported	Not Reported	Not Reported	Not Reported	Not Reported	0	0	0	0	0	0	0	0	0	0	0	0	0	0	0
Allowing Intralimb Kinematic Variability During Locomotor Training Poststroke Improves Kinematic Consistency: A Subgroup Analysis From a Randomized Clinical Trial	Lewek	2009	Stroke	26	RCT (pilot)	Journal Publication	GS, BWS	30min	1.5km/h	2.5km/h	Not Reported	Not Reported	0.4	0	decrease	scheme	Not Reported	Not Reported	Not Reported	Not Reported	Not Reported	Not Reported	1	1	1	0	3	1	1	1	0	3	0	0	0	0	0
Reduction of freezing of gait in Parkinson's disease by repetitive robot-assisted treadmill training: a pilot study	Lo	2010	Parkinson Syndromes	5	RCT (pilot)	Journal Publication	GS, BWS	40min	1.5km/h	2.5km/h	Not Reported	Not Reported	0.4	0	decrease	scheme	Not Reported	Not Reported	Not Reported	Not Reported	Not Reported	Not Reported	1	1	2	0	4	1	1	1	0	3	0	0	0	0	0
Improving Gait in Multiple Sclerosis Using Robot-Assisted, Body Weight Supported Treadmill Training	Lo	2008	MS	13	crossover RCT	Journal Publication	GS	35min	1km/h	1.8km/h	Not Reported	Not Reported	0.5	0.5	fixed	0.5	Not Reported	Not Reported	Not Reported	Not Reported	Not Reported	Not Reported	1	1	2	0	4	1	1	1	0	3	0	0	0	0	0
Robot-Assisted Body-Weight-Supported Treadmill Training in Gait Impairment in Multiple Sclerosis Patients: A Pilot Study	Lyp	2018	MS	7	RCT (pilot)	Journal Publication	BWS	60min	Not Reported	Not Reported	Not Reported	Not Reported	0.7	0.2	Not Reported	Not Reported	Not Reported	Not Reported	Not Reported	Not Reported	Not Reported	Not Reported	1	1	2	0	4	1	1	2	4	8	0	0	0	0	0
Effects of Robotic Neurorehabilitation on Body Representation in Individuals with Stroke: A Preliminary Study Focusing on an EEG-Based Approach	Maggio	2021	Stroke	45	RCT	Journal Publication	Not Reported	60min	0.8km/h	1.8km/h	Not Reported		individual	individual	Not Reported	Not Reported	individual	individual	Not Reported	Not Reported	Not Reported	Not Reported	1	1	2	0	4	1	0	0	0	1	1	0	0	0	1
Effectiveness of the cimbined use of robotic kinesiotherapy and botulinum therapy in the complex rehabilitation of children with cerebral palsy	Maira	2018	Children, CP	162	parallel groups	Journal Publication	Not Reported	30.17 (0.79) (30-34.4)	Not Reported	Not Reported	Not Reported	1km/h	Not Reported	Not Reported	Not Reported	Not Reported	Not Reported	Not Reported	Not Reported	Not Reported	Not Reported	Not Reported	1	0	0	1	2	0	0	0	0	0	0	0	0	0	0
Can robotic gait rehabilitation plus Virtual Reality affect cognitive and behavioural outcomes in patients with chronic stroke? A randomized controlled trial involving three different protocols	Manuli	2020	Stroke	90	RCT	Journal Publication	BWS	60min	Not Reported	Not Reported	Not Reported	Not Reported	0.7	0.2	Not Reported	Not Reported	Not Reported	Not Reported	Not Reported	Not Reported	Not Reported	Not Reported	0	0	0	0	0	0	0	0	0	0	1	1	2	0	4
Is intensive gait training feasible and effective at old age? A retrospective case-control study on the use of Lokomat Free-D in patients with chronic stroke	Manuli	2021	Stroke	80	Retrospective Cohort	Journal Publication	Not Reported	30min	Not Reported	Not Reported	Not Reported	Not Reported	0.7	0.3	Not Reported	Not Reported	Not Reported	Not Reported	Not Reported	Not Reported	Not Reported	Yes	0	0	0	0	0	1	1	2	0	4	0	0	0	0	0
Prospective, Blinded, Randomized Crossover Study of Gait Rehabilitation in Stroke Patients Using the Lokomat Gait Orthosis	Mayr	2007	Stroke	16	RCT	Journal Publication	simultaneous	30min	1km/h	3km/h	increase	Graph in Paper	0.4	0	decrease	Graph	1	0.15	decrease	Graph	Not Reported	Not Reported	1	1	2	2	6	1	1	2	2	6	1	1	2	2	6
Early robot-assisted gait retraining in non-ambulatory patients with stroke: a single blind randomized controlled trial	Mayr	2019	Stroke	74	RCT	Journal Publication	Not Reported	45min	1.2km/h	2.6km/h	increase	Not Reported	0.4	0	Not Reported	Not Reported	1	0.1	decrease	Not Reported	Not Reported	Not Reported	1	1	2	0	4	1	1	2	0	4	1	1	2	0	4
Effects of robot-assisted locomotor training in patients with gait disorders following neurological injury: An integrated EMG and kinematic approach	Mazzoleni	2015	mixed	7	Prospective Cohort	Conference Publication	GS	45min	1km/h	2km/h	Not Reported	Not Reported	Not Reported	Not Reported	Not Reported	Not Reported	1	1	fixed	1	Not Reported	Not Reported	1	1	2	4	8	0	0	0	0	0	1	1	2	4	8
Changes on EMG activation in healthy subjects and incomplete SCI patients following a robot-assisted locomotor training	Mazzoleni	2011	SCI	5	Prospective Cohort	Conference Publication	Not Reported	60min	1.5km/h	2km/h	Not Reported	Not Reported	0.5	0.14	Not Reported	Not Reported	Not Reported	Not Reported	Not Reported	Not Reported	Not Reported	Not Reported	1	1	2	0	4	1	1	2	0	4	0	0	0	0	0
Improvement of walking abilities after robotic-assisted locomotion training in children with cerebral palsy	Meyer-Heim	2009	Children, CP	22	Prospective Cohort	Journal Publication	Not Reported	31.5 (7.1)min	individual	individual	Not Reported	1.7km/h	Not Reported	Not Reported	Not Reported	Not Reported	Not Reported	Not Reported	Not Reported	Not Reported	Not Reported	Not Reported	1	1	2	2	6	0	0	0	0	0	0	0	0	0	0
Feasibility of robotic-assisted locomotor training in children with central gait impairment	Meyer-Heim	2007	Children, CP	26	Propsective Cohort	Journal Publication	Not Reported	iNot Reportedatients: 23min 48 outpatients: 28min 42s	individual	individual	Not Reported	1.6km/h (0.2) or 1.7km/h (0.17)	0.5	Not Reported	decrease	38.2%(10.2) - 14.4%(12.6)	Not Reported	Not Reported	Not Reported	Not Reported	Not Reported	Not Reported	1	1	2	2	6	0	0	0	0	0	0	0	0	0	0
Effects of robot-assisted gait training on lower extremity strength, functional independence, and walking function in men with incomplete traumatic spinal cord injury	Midik	2018	SCI	30	RCT	Journal Publication	Not Reported	30min	1.5km/h	maximum tolerated	increase	Not Reported	0.5	Not Reported	decrease	Not Reported	Not Reported	Not Reported	Not Reported	Not Reported	Not Reported	Not Reported	1	1	1	0	3	1	1	1	0	3	0	0	0	0	0
The effects of Robotic-Assisted Locomotor training on spasticity and volitional control	Mirbagheri	2011	SCI	10	Prospective Cohort	Conference Publication	Not Reported	30min	1km/h	2.5km/h	increase	Not Reported	Not Reported	Not Reported	Not Reported	Not Reported	Not Reported	Not Reported	Not Reported	Not Reported	Not Reported	Not Reported	1	1	2	0	4	1	0	0	0	1	0	0	0	0	0
Therapeutic Effects of Robotic-Assisted Locomotor Training on Neuromuscular Properties	Mirbagheri	2005	SCI	5	Propspective Cohort	Conference Publication	GS	30min	1km/h	2.5km/h	increase	Not Reported	Not Reported	Not Reported	Not Reported	Not Reported	Not Reported	Not Reported	Not Reported	Not Reported	Not Reported	Not Reported	1	1	2	0	4	1	0	0	0	1	0	0	0	0	0
Effects of robotic-locomotor training on stretch reflex function and muscular properties in individuals with spinal cord injury	Mirbagheri	2015	SCI	23	RCT, all Lokomat	Conference Publication	GS	45min	1km/h	2.5km/h	increase	Not Reported	Not Reported	Not Reported	Not Reported	Not Reported	Not Reported	Not Reported	Not Reported	Not Reported	Not Reported	Not Reported	1	1	2	0	4	1	0	0	0	1	0	0	0	0	0
Can anti-spastic medication facilitate robotic-locomotor training?	Mirbagheri	2015	SCI	48	RCT, all Lokomat	Conference Publication	Not Reported	45min	Not Reported	Not Reported	Not Reported	Not Reported	Not Reported	Not Reported	Not Reported	Not Reported	Not Reported	Not Reported	Not Reported	Not Reported	Not Reported	Not Reported	1	0	0	0	1	0	0	0	0	0	0	0	0	0	0
Comparison between the therapeutic effects of robotic-assisted locomotor training and an anti-spastic medication on spasticity	Mirbagheri	2015	SCI	74	RCT, all Lokomat	Conference Publication	Not Reported	45min	1.5km/h	2.8km/h	Not Reported	Not Reported	0.95	0.25	decrease	Not Reported	1	0.2	decrease	Not Reported	Not Reported	Not Reported	1	1	2	0	4	1	1	2	0	4	1	1	2	0	4
Robotic-locomotor training as a tool to reduce neuromuscular abnormality in spinal cord injury: The application of system identification and advanced longitudinal modeling	Mirbagheri	2013	SCI	23	Prospective Cohort	Conference Publication	Not Reported	45min	Not Reported	Not Reported	Not Reported	Not Reported	Not Reported	Not Reported	Not Reported	Not Reported	Not Reported	Not Reported	Not Reported	Not Reported	Not Reported	Not Reported	0	0	0	0	0	0	0	0	0	0	0	0	0	0	0
The effects of locomotor training with a robotic-gait orthosis (Lokomat) on neuromuscular properties in persons with chronic SCI	Mirbagheri	2012	SCI	12	Prospective Cohort	Conference Publication	GS	45min	1km/h	2.5km/h	increase	Not Reported	Not Reported	Not Reported	Not Reported	Not Reported	Not Reported	Not Reported	Not Reported	Not Reported	Not Reported	Not Reported	1	1	2	0	4	1	0	0	0	1	0	0	0	0	0
Robotic-assisted locomotor training impact on neuromuscular properties and muscle strength in Spinal Cord Injury	Mirbagheri (2)	2011	SCI	10	Prospective Cohort	Conference Publication	GS	30min	1km/h	2.5km/h	increase	Not Reported	Not Reported	Not Reported	Not Reported	Not Reported	Not Reported	Not Reported	Not Reported	Not Reported	Not Reported	Not Reported	1	0	0	0	1	1	0	0	0	1	1	0	0	0	1
Combined robotic-aided gait training and 3D gait analysis provide objective treatment and assessment of gait in children and adolescents with Acquired Hemiplegia	Molteni	2015	Children, ABI	12	prospective cohort	Conference Paper	BWS & GF	45min	1.5km/h	1.5km/h	fixed	fixed	0.5	Not Reported	decrease	Not Reported	1	0.05	Not Reported	Not Reported	Not Reported	Not Reported	1	0	0	0	1	1	1	1	0	3	1	1	1	0	3
Does robot-assisted gait training improve mobility, activities of daily living and quality of life in stroke? A single-blinded, randomized controlled trial	Mustafaoglu	2020	Stroke	34	RCT	Journal Publication	Not Reported	45min	1.2km/h	2.6km/h	increase	Not Reported	0.4	0.1	0,40.0,10	Not Reported	Not Reported	Not Reported	Not Reported	Not Reported	Not Reported	Not Reported	1	1	2	0	4	1	1	2	0	4	0	0	0	0	0
Quantitative gait analysis in patients with Parkinson treated with deep brain stimulation: The effects of a robotic gait training	Nardo	2014	Parkinson Syndromes	9	Prospective Cohort	Journal Publication	Not Reported	45min	1.5km/h	3km/h	increase	Not Reported	0.4	0	0,40.0,00	Not Reported	Not Reported	Not Reported	Not Reported	Not Reported	Not Reported	Not Reported	1	1	2	0	4	1	1	2	0	4	0	0	0	0	0
Breaking the ice to improve motor outcomes in patients with chronic stroke: a retrospective clinical study on neuromodulation plus robotics	Naro	2020	Stroke	37	Retrospective Cohort	Journal Publication	Not Reported	Not Reported	Not Reported	Not Reported	Not Reported	Not Reported	Not Reported	Not Reported	Not Reported	Not Reported	Not Reported	Not Reported	Not Reported	Not Reported	Not Reported	Not Reported	0	0	0	0	0	0	0	0	0	0	0	0	0	0	0
The effect of robot-assisted locomotor training on walking speed	Niu	2012	SCI	29	RCT, all Lokomat	Conference Publication	Not Reported	1h	Not Reported	3.4km/h	increase	Not Reported	Not Reported	Not Reported	Not Reported	Not Reported	1	Not Reported	decrease	Not Reported	Not Reported	Not Reported	1	1	1	0	3	0	0	0	0	0	1	1	1	0	3
Prediction of gait recovery in spinal cord injured individuals trained with robotic gait orthosis	Niu	2014	SCI	40	Prospective Cohort	Journal Publication	Not Reported	45min	Not Reported	3.4km/h	Not Reported	Not Reported	Not Reported	Not Reported	decrease	Not Reported	1	0.8	Not Reported	Not Reported	Not Reported	Not Reported	1	1	1	0	3	1	1	0	0	2	1	1	2	0	4
Robotic-Assisted Gait Training in Children with Cerebral Palsy in Clinical Practice	Pajaro-Blazquez	2013	Children, CP	51	Retrospective Cohort	Journal Publication	Not Reported	26min	1.7km/h	1.7km/h	fixed	fixed	Not Reported	Not Reported	Not Reported	Not Reported	Not Reported	Not Reported	Not Reported	Not Reported	Not Reported	Not Reported	1	1	2	4	8	0	0	0	0	0	0	0	0	0	0
	Parker	2013	Parkinson Syndromes	12			BWS	20min	Not Reported	Not Reported	Not Reported	Not Reported	0.5	Not Reported	decrease	Not Reported	Not Reported	Not Reported	Not Reported	Not Reported	Not Reported	Not Reported	0	0	0	0	0	1	1	1	0	3	0	0	0	0	0
An ecological evaluation of the metabolic benefits due to robot-assisted gait training	Peri	2015	Children, CP	4	Prospective Cohort	Conference Publication	Not Reported	30min	individual	individual	Not Reported	Not Reported	individual	individual	Not Reported	Not Reported	Not Reported	Not Reported	Not Reported	Not Reported	Not Reported	Not Reported	1	0	0	0	1	1	0	0	0	1	0	0	0	0	0
Effects of dose and duration of Robot-Assisted Gait Training on walking ability of children affected by cerebral palsy	Peri	2017	Children, CP	44	RCT	Journal Publication	GS	30min	1.2km/h	2km/h	increase	fixed scheme	0.5	0.5	fixed	0.5	1	1	fixed	1	Not Reported	Not Reported	1	1	2	4	8	1	1	2	4	8	1	1	2	4	8
Robotic-assisted locomotor treadmill therapy does not change gait pattern in children with cerebral palsy	Petrarca	2021	Children, CP	24	Prospective Cohort	Journal Publication	Not Reported	30-45min	Not Reported	Not Reported	Not Reported	1.2km/h - 1.7km/h	Not Reported	Not Reported	Not Reported	0.12	Not Reported	Not Reported	Not Reported	100-92%	Not Reported	Not Reported	1	1	0	2	4	1	1	0	2	4	1	1	0	2	4
Quantification of the effects of robotic-assisted gait training on upper and lower body strategy during gait in diplegic children with Cerebral Palsy using summary parameters	Piccinini	2022	Children, CP	73	Prospective Cohort	Journal Publication	Not Reported	30min	Not Reported	Not Reported	Not Reported	Not Reported	Not Reported	Not Reported	Not Reported	Not Reported	Not Reported	Not Reported	Not Reported	Not Reported	Not Reported	Not Reported	1	0	0	0	1	1	0	0	0	1	1	0	0	0	1
Robot-assisted locomotor training did not improve walking function in patients with chronic incomplete spinal cord injury: A randomized clinical trial	Piira	2019	SCI	24	RCT	Journal Publication	BWS, GF, GS	20-30min	Not Reported	Not Reported	Not Reported	2.8km/h	0.4	Not Reported	decrease	40%(21)	Not Reported	Not Reported	decrease	82%(8)	Not Reported	Not Reported	0	0	0	1	1	1	0	1	1	3	0	0	0	1	1
Augmented Performance Feedback during Robotic Gait Therapy Results in Moderate Intensity Cardiovascular Exercise in Subacute Stroke	Prideaux	2020	Stroke	10	Prospective Cohort	Journal Publication	Not Reported	15min	Not Reported	reduced	decrease	Not Reported	Not Reported	Not Reported	decrease	Not Reported	1	Not Reported	decrease	Not Reported	Not Reported	Not Reported	1	0	0	2	3	1	0	0	2	3	1	0	0	2	3
Non-invasive brain stimulation and robot-assisted gait training after incomplete spinal cord injury: A randomized pilot study	Raithatha	2016	SCI	15	RCT, all Lokomat (pilot)	Journal Publication	Not Reported	Not Reported	Not Reported	reduced	decrease	Not Reported	Not Reported	Not Reported	Not Reported	Not Reported	1	Not Reported	decrease	Not Reported	Not Reported	Not Reported	1	1	0	0	2	0	0	0	0	0	1	1	1	0	3
Slow Versus Fast Robot-Assisted Locomotor Training After Severe Stroke	Rodrigues	2017	Stroke	20	RCT, all Lokomat	Journal Publication	GS & GF	30min	1.4km/h	progressive & reduced	increase & decrease	Not Reported	0.4	Not Reported	decrease	Not Reported	0.63	0.48	decrease	Not Reported	Not Reported	Not Reported	1	1	0	0	2	1	1	1	0	3	1	1	0	0	2
Efficacy of robotic-assisted gait training compared with intensive task-oriented physiotherapy for children with Cerebral Palsy	Romei	2012	Children, CP	19	RCT	Conference Publication	GS	30min	1.2km/h	progressive	increase	fixed scheme	0.5	0.5	fixed	0.5	1	1	fixed	1	Not Reported	Not Reported	1	1	2	4	8	1	1	2	4	8	1	1	2	4	8
Combination of Robot-Assisted and Conventional Body-Weight–Supported Treadmill Training Improves Gait in Persons With Multiple Sclerosis	Ruiz	2013	MS	8	crossover RCT	Journal Publication	GS, BWS	20min	1.5km/h	maximum tolerated	increase	Not Reported	0.4	Not Reported	decrease	Not Reported	1	0.8	Not Reported	Not Reported	Not Reported	Not Reported	1	1	1	0	3	1	1	1	0	3	1	1	2	0	4
The role of robotic gait training coupled with virtual reality in boosting the rehabilitative outcomes in patients with multiple sclerosis	Russo	2018	MS	65	RCT	Journal Publication	BWS	60min	comfortable walking speed	comfortable walking speed	comf	Not Reported	0.7	0.2	decrease	Not Reported	Not Reported	Not Reported	Not Reported	Not Reported	Not Reported	Not Reported	1	0	0	0	1	1	1	2	0	4	0	0	0	0	0
Locomotor Treadmill Training Program Using Driven Gait Orthosis Versus Manual Treadmill Therapy On Motor Output In Spastic Diplegic Cerebral Palsy Children	Sarhan	2014	Children, CP	12	RCT	Journal Publication	Not Reported	30-40min	2km/h	2km/h	fixed	fixed	individual	individual	decrease	Not Reported	1	1	fixed	1	Not Reported	Not Reported	1	1	2	4	8	1	1	0	0	2	1	1	2	4	8
Prospective controlled cohort study to evaluate changes of function, activity and participation in patients with bilateral spastic cerebral palsy after Robot-enhanced repetitive treadmill therapy	Schröder	2013	Children, CP	18	Prospective Cohort	Journal Publication	simultaneous	38min (4)	Not Reported	Not Reported	Not Reported	2km/h	1	individual	decrease	Not Reported	individual	individual	Not Reported	Not Reported	Not Reported	Not Reported	1	1	1	1	4	1	1	1	0	3	1	0	0	0	1
Patient-specific determinants of responsiveness to robot-enhanced treadmill therapy in children and adolescents with cerebral palsy	Schröder	2014	Children, CP	83	Prospective Cohort	Journal Publication	simultaneous	37min (6)	Not Reported	Not Reported	Not Reported	2km/h	individual	individual	decrease	Not Reported	individual	individual	Not Reported	Not Reported	Not Reported	Not Reported	1	1	1	1	4	1	1	0	0	2	1	1	0	0	2
Locomotor training using a robotic device in patients with subacute spinal cord injury	Schwartz	2011	SCI	28	Prospective Cohort	Journal Publication	BWS	30min	individual	individual	Not Reported	Not Reported	0.5	Not Reported	decrease	Not Reported	Not Reported	Not Reported	Not Reported	Not Reported	Not Reported	Not Reported	1	0	0	0	1	1	1	1	0	3	0	0	0	0	0
The Effectiveness of Locomotor Therapy Using Robotic-Assisted Gait Training in Subacute Stroke Patients: A Randomized Controlled Trial	Schwartz	2009	Stroke	37	RCT	Journal Publication	BWS	30min	Not Reported	maximum tolerated	Not Reported	Not Reported	0.5	Not Reported	decrease	Not Reported	Not Reported	Not Reported	Not Reported	Not Reported	Not Reported	Not Reported	1	1	0	0	2	1	1	1	0	3	0	0	0	0	0
Robot-assisted gait training in multiple sclerosis patients: A randomized trial	Schwartz	2012	MS	15	RCT	Journal Publication	BWS	30min	Not Reported	maximum tolerated	Not Reported	Not Reported	0.4	Not Reported	decrease	scheme	Not Reported	Not Reported	Not Reported	Not Reported	Not Reported	Not Reported	1	1	0	0	2	1	1	1	0	3	0	0	0	0	0
Robot-Assisted Gait Training in Patients with Multiple Sclerosis: A Randomized Controlled Crossover Trial	Sconza	2021	MS	27	RCT	Journal Publication	GS & BWS	90min	1.5km/h	2.5km/h	Not Reported	Not Reported	0.4	Not Reported	decrease	Not Reported	Not Reported	Not Reported	Not Reported	Not Reported	Not Reported	Not Reported	1	1	2	0	4	1	1	1	0	3	0	0	0	0	0
Effect of Robotic-Assisted Gait Training in Patients With Incomplete Spinal Cord Injury	Shin	2014	SCI	60	RCT	Journal Publication	BWS	40min	1.5km/h	1.5km/h	fixed	fixed	individual	individual	decrease	Not Reported	1	1	fixed	1	Not Reported	Not Reported	1	1	2	4	8	1	1	0	0	2	1	1	2	4	8
Gait rehabilitation in persons with spinal cord injury using innovative technologies: an observational study	Stampacchia	2020	SCI	52	Prospective Cohort	Journal Publication	Not Reported	40-60min	Not Reported	Not Reported	Not Reported	Not Reported	Not Reported	Not Reported	Not Reported	Not Reported	Not Reported	Not Reported	Not Reported	Not Reported	Not Reported	Not Reported	0	0	0	0	0	0	0	0	0	0	0	0	0	0	0
Evaluation of robot-assisted gait training using integrated biofeedback in neurologic disorders	Stoller	2012	mixed	84	Prospective Cohort	Journal Publication	GS & GF	30min	1km/h	Not Reported	increase	1.8km/h (0.3) - 2.4km/h (0.4)	individual	individual	Not Reported	Not Reported	1	Not Reported	decrease	100% - 92.3%(11.3)	Not Reported	Not Reported	1	1	1	2	5	1	1	0	0	2	1	1	1	2	5
Efficacy of Feedback-Controlled Robotics-Assisted Treadmill Exercise to Improve Cardiovascular Fitness Early After Stroke	Stoller	2015	Stroke	14	RCT, all Lokoamt	Journal Publication	Not Reported	30min	1Hz	1Hz	fixed	fixed	individual + 10%	individual - 10%	fixed	Not Reported	Not Reported	Not Reported	Not Reported	Not Reported	Not Reported	Not Reported	1	1	1	1	4	1	1	0	0	2	0	0	0	0	0
Does robot-assisted gait training ameliorate gait abnormalities in multiple sclerosis? A pilot randomized-control trial	Straudi	2013	MS	18	RCT (pilot)	Journal Publication	Not Reported	30min	Not Reported	3km/h	Not Reported	Not Reported	1	0	Not Reported	Not Reported	1	0	Not Reported	Not Reported	Not Reported	Not Reported	1	1	1	0	3	1	1	2	0	4	1	1	1	0	3
The effects of robot-assisted gait training in progressive multiple sclerosis: A randomized controlled trial	Straudi	2016	MS	52	RCT	Journal Publication	Not Reported	Not Reported	Not Reported	progressive	increase	Not Reported	1	Not Reported	decrease	Not Reported	1	Not Reported	Not Reported	Not Reported	Not Reported	Not Reported	1	1	0	0	2	1	1	1	0	3	1	1	1	0	3
Robot-assisted gait training is not superior to intensive overground walking in multiple sclerosis with severe disability (the RAGTIME study): A randomized controlled trial	Straudi	2020	MS	72	RCT	Journal Publication	GS & BWS	30min	1.5km/h	2km/h	increase	1.8km/h (0.1)	0.5	Not Reported	decrease	51%(7) - 40%(6)	1	Not Reported	decrease	0.6	Not Reported	Not Reported	1	1	2	1	5	1	1	1	1	4	1	1	1	1	4
The dose of robot-assisted gait therapy may influence functional recovery in a multidisciplinary rehabilitation program: an exploratory retrospective study	Straudi (2)	2020	mixed	143	Retrospective Cohort	Journal Publication	Not Reported	Not Reported	Not Reported	Not Reported	Not Reported	Not Reported	Not Reported	Not Reported	Not Reported	Not Reported	Not Reported	Not Reported	Not Reported	Not Reported	Not Reported	Not Reported	0	0	0	0	0	0	0	0	0	0	0	0	0	0	0
Influences of the biofeedback content on robotic post-stroke gait rehabilitation: electromyographic vs joint torque biofeedback	Tamburella	2019	Stroke	12	RCT (pilot)	Journal Publication	Not Reported	40min	1.3km/h	1.3km/h	fixed	fixed	0.5	0.5	fixed	0.5	1	1	fixed	1	Not Reported	Not Reported	1	1	2	4	8	1	1	2	4	8	1	1	2	4	8
Conflicting results of robot-assisted versus usual gait training during postacute rehabilitation of stroke patients	Taveggia	2016	Stroke	32	RCT	Journal Publication	Not Reported	30min	1.5km/h	progressive	increase	Not Reported	0.5	Not Reported	decrease	Not Reported	Not Reported	Not Reported	Not Reported	Not Reported	Not Reported	Not Reported	1	1	1	0	3	1	1	1	0	3	1	1	1	0	3
Postactivation depression changes after robotic-assisted gait training in hemiplegic stroke patients	Trompetto	2013	Stroke	7	Prospective Cohort	Journal Publication	GS & GF	Not Reported	Not Reported	Not Reported	increase	1.65km/h (0.19) - 1.8km/h (0.15)	individual	individual	decrease	Not Reported	1	Not Reported	decrease	84.33%(27.37)	Not Reported	Not Reported	1	0	0	2	3	1	1	0	0	2	0	0	0	0	0
Robotic treadmill training improves cardiovascular function in spinal cord injury patients	Turiel	2011	SCI	14	Prospective Cohort	Journal Publication	GS	45min	2km/h	3kmh	increase	Not Reported	0.5	Not Reported	decrease	Not Reported	Not Reported	Not Reported	Not Reported	Not Reported	Not Reported	Not Reported	1	1	2	0	4	1	1	1	0	3	0	0	0	0	0
Lokomat: A therapeutic chance for patients with chronic hemiplegia	Ucar	2014	Stroke	22	RCT	Journal Publication	BWS, GF	30min	1.5km/h	1.5km/h	fixed	fixed	0.5	Not Reported	decrease	Not Reported	individual	individual	Not Reported	Not Reported	Not Reported	Not Reported	1	1	2	4	8	1	1	1	0	3	1	1	0	0	2
Effectiveness of robot-assisted treadmill training in strengthening of the leg muscles of stroke patients: results of an RCT	van Nunen	2012	Stroke	28	RCT	Journal Publication	BWS, GF, GS	20-30min	1.5km/h	2km/h	increase	Not Reported	Not Reported	0.1	Not Reported	Not Reported	0.8	Not Reported	decrease	Not Reported	Not Reported	Not Reported	1	1	2	0	4	1	1	1	0	3	0	0	0	0	0
Highest ambulatory speed using Lokomat gait training for individuals with a motor-complete spinal cord injury: a clinical pilot study	van Silfhout	2020	SCI	6	Prospective Cohort	Journal Publication	Not Reported	up to 30min	Not Reported	2.5km/h	Not Reported	Not Reported	0.5	Not Reported	decrease	Not Reported	Not Reported	Not Reported	Not Reported	Not Reported	Not Reported	Not Reported	1	1	1	0	3	1	1	1	0	3	0	0	0	0	0
Robotic-Assisted Step Training (Lokomat) Not Superior to Equal Intensity of Over-Ground Rehabilitation in Patients With Multiple Sclerosis	Vaney	2010	MS	67	RCT	Journal Publication	BWS & GF	30min	Not Reported	Not Reported	Not Reported	Not Reported	0.5	NO	decrease	Not Reported	Not Reported	Not Reported	Not Reported	Not Reported	Not Reported	Not Reported	0	0	0	0	0	1	1	1	0	3	0	0	0	0	0
Effect of robotic-assisted gait rehabilitation on dynamic equilibrium control in the gait of children with cerebral palsy	Wallard	2017	Children, CP	30	RCT	Journal Publication	Not Reported	40min	0.7km/h	1.4km/h	increase	Not Reported	0.7	0.4	Not Reported	Not Reported	Not Reported	Not Reported	Not Reported	Not Reported	Not Reported	Not Reported	1	1	2	0	4	1	1	2	0	4	0	0	0	0	0
Robotic-assisted gait training improves walking abilities in diplegic children with cerebral palsy	Wallard	2017	Children, CP	30	RCT	Journal Publication	BWS	39:25min (4:12)	Not Reported	Not Reported	Not Reported	1.9km/h	0.7	0.4	Not Reported	43%(6)	Not Reported	Not Reported	Not Reported	Not Reported	Not Reported	Not Reported	0	0	0	1	1	1	1	2	1	5	0	0	0	0	0
Effects of robotic gait rehabilitation on biomechanical parameters in the chronic hemiplegic patients	Wallard	2015	Stroke	10	Prospective Cohort	Journal Publication	Not Reported	30min	Not Reported	Not Reported	Not Reported	Not Reported	Not Reported	Not Reported	Not Reported	Not Reported	Not Reported	Not Reported	Not Reported	Not Reported	Not Reported	Not Reported	0	0	0	0	0	0	0	0	0	0	0	0	0	0	0
Pilot study of Lokomat versus manual-assisted treadmill training for locomotor recovery post-stroke	Westlake	2009	Stroke	16	RCT (Pilot)	Journal Publication	GS, BWS	30min	2.4km/h	3.3km/h	fixed	Not Reported	Not Reported	0.35	Not Reported	Not Reported	1	1	fixed	1	Not Reported	Not Reported	1	1	1	0	3	1	1	1	0	3	1	1	2	4	8
EXOSKELETON GAIT TRAINING TO IMPROVE LOWER URINARY TRACT FUNCTION IN PEOPLE WITH MOTOR-COMPLETE SPINAL CORD INJURY: A RANDOMIZED PILOT TRIAL	Williams	2021	SCI	6	Prospective Cohort	Journal Publication	Not Reported	45min	1.9km/h	2.4km/h	Not Reported	1.91km/h - 2,42km/h	Not Reported	Not Reported	Not Reported	Not Reported	Not Reported	Not Reported	Not Reported	Not Reported	Not Reported	Not Reported					0					0					0
Effectiveness of Automated Locomotor Training in Patients with Acute Incomplete Spinal Cord Injury: A Randomized, Controlled, Multicenter Trial	Wirz	2017	SCI	21	RCT	Journal Publication	GS & GF	50min vs 25min	1.6km/h	3.5km/h	Not Reported	1.8km/h - 2km/h	minimum tolerated	minimum tolerated	decrease	62% - 1.5%	1	Not Reported	decrease	Not Reported	Not Reported	Not Reported	1	1	2	2	6	1	1	0	2	4	1	1	1	0	3
Early term effects of robotic assisted gait training on ambulation and functional capacity in patients with spinal cord injury	Yildirim	2019	SCI	88	RCT	Journal Publication	BWS	30min	Not Reported	Not Reported	Not Reported	Not Reported	0.5	0	Not Reported	Not Reported	Not Reported	Not Reported	Not Reported	Not Reported	Not Reported	Not Reported	0	0	0	0	0	1	1	1	0	3	0	0	0	0	0
Robot-assisted gait training effectively improved lateropulsion in subacute stroke patients: a single-blinded randomized controlled trial	Yun	2018	Stroke	36	RCT	Journal Publication	Not Reported	30min	1km/h	Not Reported	Not Reported	Not Reported	0.5	0	Not Reported	Not Reported	1	0.1	Not Reported	Not Reported	Not Reported	Not Reported	1	1	1	0	3	1	1	2	0	4	1	1	2	0	4
Effect of Robot-Assisted Gait Training on Selective Voluntary Motor Control in Ambulatory Children with Cerebral Palsy	Zarkovic	2020	Children, CP	12	Prospective Cohort	Journal Publication	BWS	Not Reported	individual	individual	Not Reported	1.4km/H	0.5	Not Reported	decrease	14.8kg	Not Reported	Not Reported	Not Reported	Not Reported	Not Reported	Not Reported	1	0	0	1	2	1	1	1	1	4	0	0	0	0	0

## Sheet: Sheet2
Paper ID	GS Total	BWS Total	RA Total		Paper ID	GS Total	BWS Total	RA Total		Paper ID	GS Total	BWS Total	RA Total
Alcobendas-Maestro, 2013	0	0	0		Gordon, 2013	5	5	0		Niu, 2012	3	0	3
Alcobendas-Maestro, 2012	1	4	0		Gorman, 2014	2	3	1		Niu, 2014	3	2	4
Ammann-Reiffer, 2020	3	3	3		Hidler, 2009	4	2	3		Pajaro-Blazquez, 2013	8	0	0
Aras, 2019	3	4	0		Hoekstra, 2013	0	0	0		Parker, 2013	0	3	0
Bae, 2017	3	4	4		Hornby, 2008	3	4	0		Peri, 2015	1	1	0
Maira, 2018	2	0	0		Husemann, 2007	2	3	1		Peri, 2017	8	8	8
Bang, 2016	3	3	0		Hwang, 20016	3	3	0		Piira, 2019	1	3	1
Belas dos Santos, 2018	0	0	0		Ikovea, 2016	0	0	0		Prideaux, 2020	3	3	3
Beretta, 2018	5	5	6		Kang, 2017	4	4	4		Raithatha, 2016	2	0	3
Beretta, 2015	3	4	4		Kelley, 2013	4	2	3		Rodrigues, 2017	2	3	2
Beretta, 2020	1	3	3		Kim, 2019	3	3	4		Romei, 2012	8	8	8
Molteni, 2015	1	3	3		Klobucká, 2020	4	3	1		Ruiz, 2013	3	3	4
Bergmann, 2018	3	3	2		Knikou, 2013	4	4	0		Russo, 2018	1	4	0
Bertolucci, 2015	2	3	4		Krewer, 2013	8	8	8		Sarhan, 2014	8	2	8
Borggraefe, 2007	0	0	0		Krishnan, 2016	4	0	4		Schröder, 2013	4	3	1
Borggraefe, 2010	6	3	6		Kumru, 2016	0	0	0		Schröder, 2014	4	2	2
Brinks, 2011	0	0	0		Kumru, 2016(2)	0	0	0		Schwartz, 2011	1	3	0
Calabrò, 2017	4	0	3		Labruyère, 2014	3	3	2		Schwartz, 2009	2	3	0
Calabrò, 2020	5	6	4		Lam, 2014	4	3	2		Schwartz, 2012	2	3	0
Calabrò, 2017	1	4	0		Leon, 2017	0	0	0		Shin, 2014	8	2	8
Carda, 2012	4	4	0		Lewek, 2009	3	3	0		Stampacchia, 2020	0	0	0
Chang, 2011	4	4	4		Lo, 2010	4	3	0		Stoller, 2012	5	2	5
Cherni, 2020	5	6	6		Lo, 2008	4	3	0		Stoller, 2015	4	2	0
Cheung, 2019	2	8	1		Lyp, 2018	4	8	0		Straudi, 2013	3	4	3
Chin, 2010	2	3	2		Manuli, 2020	0	0	4		Straudi, 2016	2	3	3
Chisari, 2015	3	5	6		Mayr, 2007	6	6	6		Straudi, 2020	5	4	4
Cho, 2015	3	3	2		Mayr, 2019	4	4	4		Straudi, 2020 (2)	0	0	0
Chung, 2017	3	2	0		Mazzoleni, 2015	8	0	8		Tamburella, 2019	8	8	8
Clerici, 2017	3	0	0		Mazzoleni, 2011	4	4	0		Taveggia, 2016	3	3	3
Danzl, 2013	2	4	2		Meyer-Heim, 2009	6	0	0		Trompetto, 2013	3	2	0
Dierick, 2017	6	6	6		Meyer-Heim, 2007	6	0	0		Turiel, 2011	4	3	0
Druzbicki, 2010	0	0	0		Mirbagheri, 2011	4	0	0		Ucar, 2014	8	3	2
Druzbicki, 2013	0	0	0		Mirbagheri, 2011 (2)	1	1	1		van Nunen, 2013	4	3	0
Duffel, 2015	0	2	0		Mirbagheri, 2005	4	1	0		van Silfhout, 2020	3	3	0
Duffel, 2014	2	3	0		Mirbagheri, 2015	4	1	0		Vaney, 2011	0	3	0
Dundar, 2014	2	3	0		Mirbagheri, 2015	1	0	0		Wallard, 2017	4	4	0
Esquenazi, 2013	2	2	2		Mirbagheri, 2014	4	4	4		Wallard, 2017	1	5	0
Esquenazi, 2017	2	4	4		Mirbagheri, 2013	0	0	0		Wallard, 2015	0	0	0
Field-Fote, 2011	2	3	8		Mirbagheri, 2012	4	1	0		Westlake, 2009	3	3	8
Fundarò, 2018	3	3	3		Midik, 2018	3	3	0		Wirz, 2017	6	4	3
Fundarò, 2019	4	3	3		Mustafaoglu, 2020	4	4	0		Yildrim, 2019	0	3	0
Furnari, 2017	4	3	0		Nardo, 2014	4	4	0		Yun, 2018	3	4	4
Galen, 2014	4	3	0		Naro, 2020	0	0	0		Zarkovic, 2020	2	4	0
